# Supplementary material for: BSA modification of bacterial surface: a promising anti-cancer therapeutic strategy
Source: BMC Microbiol. 2023 Apr 17;23:105. doi: 10.1186/s12866-023-02830-z (PMC10108468; doi:10.1186/s12866-023-02830-z)
Supplement: Supplementary file 1 — Additional file 1. [file 12866_2023_2830_MOESM1_ESM.zip]

Archive with 5 entries (5 files):
- 5637(Turn Around Y).avi
- Tccsup-z-position (1).avi
- Tccsup-z-position (2).avi
- 5637ú¿Turn Around Xú⌐.avi
- Supplementary Information.docx
